# Supplementary material for: Global and Regional Burden of Type 2 Diabetes Mellitus Attributable to Low Physical Activity From 1990 to 2021
Source: J Diabetes. 2025 Jan 6;17(1):e70043. doi: 10.1111/1753-0407.70043 (PMC11702482; doi:10.1111/1753-0407.70043)
Supplement: Supplementary file 1 — Data S1. [file JDB-17-e70043-s001.xlsx]

## Sheet: Table S1
Table S1 . Population attributable fraction (PAF) of age-standardized disability adjusted years rate (ASDR) and mortality rate (ASMR) burden of type 2 diabetes mellitus (T2DM) attributable to low physical activity in 2021
Measures	Locations	Both		Male		Female
		PAF (%)	95% CI	PAF (%)	95% CI	PAF (%)	95% CI
age-standardized disability adjusted years rate (ASDR)	Global	0.0738	3.16% to 11.35%	0.057	2.40% to 8.77%	0.0908	3.95% to 13.76%
	High SDI	0.0781	3.26% to 11.95%	0.0615	2.58% to 9.52%	0.0998	4.17% to 15.20%
	High-middle SDI	0.0752	3.29% to 11.52%	0.0579	2.52% to 9.01%	0.0919	4.02% to 13.87%
	Middle SDI	0.0797	3.43% to 12.01%	0.0625	2.72% to 9.65%	0.096	4.19% to 14.41%
	Low-middle SDI	0.0733	3.11% to 11.17%	0.0544	2.36% to 8.43%	0.0913	3.98% to 13.97%
	Low SDI	0.0535	2.22% to 8.19%	0.0388	1.65% to 6.07%	0.0692	2.98% to 10.57%
age-standardized mortality rate (ASMR)	Global	0.0945	4.05% to 14.29%	0.0741	3.19% to 11.40%	0.1128	4.95% to 16.96%
	High SDI	0.0992	4.22% to 15.11%	0.0783	3.28% to 12.06%	0.1262	5.37% to 19.35%
	High-middle SDI	0.1081	4.83% to 16.39%	0.0864	3.84% to 13.32%	0.1255	5.64% to 18.91%
	Middle SDI	0.1011	4.35% to 15.30%	0.0819	3.55% to 12.52%	0.1175	5.19% to 17.76%
	Low-middle SDI	0.0938	4.03% to 14.21%	0.07	2.95% to 10.99%	0.1143	5.05% to 17.45%
	Low SDI	0.0651	2.67% to 9.92%	0.0481	2.06% to 7.49%	0.0823	3.53% to 12.50%

## Sheet: Table S2
Table S2. Decomposition analysis of disability-adjusted life-years (DALYs) for type 2 diabete mellitus attributable to low physical activity for both gender in global and 5 Socio-Demographic Index(SDI) quintiles
Gender	Location	Overll difference	Aging	Population	Epidemiology change
Both	Global	3.76797e+06	728181.38 (19.33%)	1915552.63 (50.84%)	1124234.72 (29.84%)
	High SDI	626215	194284.34 (31.03%)	246780.02 (39.41%)	185150.41 (29.57%)
	High-middle SDI	602070	175008.63 (29.07%)	263212.22 (43.72%)	163849.29 (27.21%)
	Middle SDI	1.45834e+06	376998.4 (25.85%)	740075.31 (50.75%)	341262.59 (23.4%)
	Low-middle SDI	885383	104142.16 (11.76%)	487504.59 (55.06%)	293736.51 (33.18%)
	Low SDI	191893	-8596.18 (-4.48%)	158691.88 (82.7%)	41797.5 (21.78%)
Female	Global	2.29496e+06	401011.7 (17.47%)	1218545.73 (53.1%)	675398.25 (29.43%)
	High SDI	329731	101057.99 (30.65%)	140221.57 (42.53%)	88451.24 (26.83%)
	High-middle SDI	367847	99421.27 (27.03%)	170001.91 (46.22%)	98424.31 (26.76%)
	Middle SDI	893344	231647.06 (25.93%)	484068.41 (54.19%)	177628.92 (19.88%)
	Low-middle SDI	575937	77514.5 (13.46%)	314362.9 (54.58%)	184059.49 (31.96%)
	Low SDI	125488	-2264.12 (-1.8%)	98825.92 (78.75%)	28926.43 (23.05%)
Male	Global	1.47301e+06	308255.23 (20.93%)	700792.9 (47.58%)	463964.92 (31.5%)
	High SDI	296484	90348.45 (30.47%)	103079.33 (34.77%)	103056.18 (34.76%)
	High-middle SDI	234223	70509.31 (30.1%)	91401.34 (39.02%)	72312.01 (30.87%)
	Middle SDI	564992	141046.84 (24.96%)	262617.93 (46.48%)	161327.13 (28.55%)
	Low-middle SDI	309446	30613.61 (9.89%)	176928.06 (57.18%)	101904.7 (32.93%)
	Low SDI	66405	-5382.76 (-8.11%)	60311.01 (90.82%)	11476.72 (17.28%)

## Sheet: Table S3
Table S3 . Decomposition analysis of mortality for type 2 diabete mellitus attributable to low physical activity for both gender in global and 5 Socio-Demographic Index(SDI) quintiles
Gender	Location	Overll difference	Aging	Population	Epidemiology change
Both	Global	93412.4	28946.76 (30.99%)	55396.94 (59.3%)	9068.69 (9.71%)
	High SDI	6639.85	7723.49 (116.32%)	6457.5 (97.25%)	-7541.14 (-113.57%)
	High-middle SDI	14376	6907.29 (48.05%)	7469.98 (51.96%)	-1.31 (-0.01%)
	Middle SDI	39459.9	14176.75 (35.93%)	21077.56 (53.42%)	4205.61 (10.66%)
	Low-middle SDI	27468.9	4585.58 (16.69%)	15469.53 (56.32%)	7413.79 (26.99%)
	Low SDI	5373.85	-130 (-2.42%)	5027.56 (93.56%)	476.28 (8.86%)
Female	Global	57604.3	16452.45 (28.56%)	36442.71 (63.26%)	4709.16 (8.18%)
	High SDI	2418.09	4456.92 (184.32%)	3932.41 (162.62%)	-5971.24 (-246.94%)
	High-middle SDI	8965.83	4167.68 (46.48%)	5006.34 (55.84%)	-208.19 (-2.32%)
	Middle SDI	24370.8	8866.57 (36.38%)	14145.64 (58.04%)	1358.6 (5.57%)
	Low-middle SDI	18237.4	3457.23 (18.96%)	10144.25 (55.62%)	4635.91 (25.42%)
	Low SDI	3552.11	17.77 (0.5%)	3092.75 (87.07%)	441.59 (12.43%)
Male	Global	35808.1	11587.43 (32.36%)	19063.1 (53.24%)	5157.54 (14.4%)
	High SDI	4221.76	3115.21 (73.79%)	2373.52 (56.22%)	-1266.97 (-30.01%)
	High-middle SDI	5410.13	2553.16 (47.19%)	2397.9 (44.32%)	459.07 (8.49%)
	Middle SDI	15089.1	5085.52 (33.7%)	7143.65 (47.34%)	2859.94 (18.95%)
	Low-middle SDI	9231.5	1299.44 (14.08%)	5458.58 (59.13%)	2473.47 (26.79%)
	Low SDI	1821.74	-118.83 (-6.52%)	1948.11 (106.94%)	-7.55 (-0.41%)
